# Supplementary material for: The oligomeric assembly of galectin-11 is critical for anti-parasitic activity in sheep (Ovis aries)
Source: Commun Biol. 2020 Aug 21;3:464. doi: 10.1038/s42003-020-01179-7 (PMC7442640; doi:10.1038/s42003-020-01179-7)
Supplement: Supplementary file 3 — Supplementary Data 1 [file 42003_2020_1179_MOESM3_ESM.csv]

	xL3	xL3	xL3	L4x	L4x	L4x	L4	L4	L4
Control	43.58974	44.82759		0.00	3.448276		56.41026	51.72414
Isoform-1	83.33333	85.71429		16.66667	14.28571		0.00	0.00
Isoform-2	29.54545	26.56		13.63636	15.8636		56.81818	51.5823
CRD-m	47.82609	34.28571		8.695652	17.14286		43.47826	48.57143
DI-m	29.16667	21.73913	20.58824	50.00	56.52174	32.35294	20.83333	21.73913	47.05882
